# Supplementary material for: The Response of the Gut Physiological Function and Microbiome of a Wild Freshwater Fish (Megalobrama terminalis) to Alterations in Reproductive Behavior
Source: Int J Mol Sci. 2024 Jul 6;25(13):7425. doi: 10.3390/ijms25137425 (PMC11242598; doi:10.3390/ijms25137425)
Supplement: Supplementary file 1 [file ijms-25-07425-s001.zip]

Archive with 1 entries (1 files):
- ijms-3040900-supplementary.pdf
